# Supplementary material for: Medical disinformation and the unviable nature of COVID-19 conspiracy theories
Source: PLoS One. 2021 Mar 12;16(3):e0245900. doi: 10.1371/journal.pone.0245900 (PMC7954317; doi:10.1371/journal.pone.0245900)
Supplement: S1 File — Sources for estimates in Table 2. (XLSX) [file pone.0245900.s001.xlsx]

## Sheet: Public health Bodies
Organisation	Estimate	Source (Accessed 8th Jan 2021)
World Health Organisation	7000	https://www.who.int/about/who-we-are/structure
Centre for Disease Control (USA)	15000	https://www.cdc.gov/winnablebattles/report/docs/winnable-battles-final-report.pdf
Public Health England	5500	https://www.gov.uk/government/organisations/public-health-england/about
Robert Koch Institut (Germany)	1100	https://www.rki.de/EN/Home/homepage_node.html
Korea Disease Control and Prevention Agency	1476	https://en.wikipedia.org/wiki/Korea_Disease_Control_and_Prevention_Agency
China Centre for Disease Control	2120	https://www.devex.com/organizations/chinese-center-for-disease-control-and-prevention-ncncd-52496
National Institute of Public Health (Japan)	4400	https://en.wikipedia.org/wiki/National_Institute_of_Public_Health_of_Japan
National Centre for Disease Control (India)	434	https://en.wikipedia.org/wiki/National_Centre_for_Disease_Control
Federal Office of Public Health (Switzerland)	544	https://en.wikipedia.org/wiki/Federal_Office_of_Public_Health
Finnish Institute for Health and Welfare	945	https://thl.fi/en/web/thlfi-en
Instituto de Salud Carols III (Spain)	1164	https://www.devex.com/organizations/instituto-de-salud-carlos-iii-carlos-iii-health-institute-52559
Istituto Superiore di Sanit (Italy)	1808	https://en.wikipedia.org/wiki/Istituto_Superiore_di_Sanit%C3%A0
National Institute for Public Health and the Environment (Netherlands)	1700	https://en.wikipedia.org/wiki/National_Institute_for_Public_Health_and_the_Environment
Public Health Agency of Sweden	450	https://en.wikipedia.org/wiki/Public_Health_Agency_of_Sweden
Sciensaco (Belgium)	700	https://www.ecdc.europa.eu/en/sciensano-0
Sante Publqiue France	645	https://www.santepubliquefrance.fr/content/download/204622/2394858
VECTOR (Russia)	1614	http://www.vector.nsc.ru/news/116/
Public Health Agency of Canada	2379	https://en.wikipedia.org/wiki/Public_Health_Agency_of_Canada
National Sanitary Surveillence Agency (Brazil)	2206	https://en.wikipedia.org/wiki/Brazilian_Health_Regulatory_Agency
European Centre for Disease Control	290	https://europa.eu/european-union/about-eu/agencies/ecdc_en
Please note that all estimates are deliberately low - when multiple estimates are available, the smallest has been chosen for illustrative purposes

## Sheet: Pharma companies
Organisation	Estimate	Source (Accessed 8th Jan 2021)
Pfizer	116500	https://www.fiercepharma.com/financials/updated-pfizer-s-post-megamerger-cost-cutting-record-51-500-jobs-7-years
AstraZeneca	57500	https://www.vaisala.com/sites/default/files/documents/CEN-EMEA-SE-Astra-Zeneca-customer-story-B211533EN.pdf
Johnson and Johnson	122000	https://en.wikipedia.org/wiki/Johnson_%26_Johnson
Sanofi	105000	https://www.sanofi.com/-/media/Project/One-Sanofi-Web/Websites/Global/Sanofi-COM/Home/common/docs/investors/Sanofi-20-F-2018-EN-PDF-e-accessible_02.pdf?la=en&hash=0E0CB0122FEDA3881B3857221DB9345A
GlaxoSmithKline	99000	https://www.gsk.com/en-gb/investors/corporate-reporting/annual-report-2019/
Janssen	40000	https://www.janssen.com/estonia/about-us/quick-facts-about-janssen
Sinopharm	128000	http://www.sinopharm.com/1398.html
NovaVax	375	https://en.wikipedia.org/wiki/Novavax
Sinovax	3000	https://www.reuters.com/article/uk-health-coronavirus-vaccine-sinovac-ex-idUKKBN25X0BI?edition-redirect=uk
Moderna	820	https://investors.modernatx.com/news-releases/news-release-details/moderna-builds-clinical-validation-systemic-delivery-two
Gamaleya	379	https://en.wikipedia.org/wiki/Gamaleya_Research_Institute_of_Epidemiology_and_Microbiology
Novartis	65262	https://www.statista.com/statistics/265846/number-of-full-time-employees-at-novartis-by-division/
Roche	78604	https://fortune.com/global500/2008/roche-holding-ltd/
Merck	70000	https://www.statista.com/statistics/272556/number-of-employees-at-merck-and-co-since-2008/#:~:text=In%202019%2C%20the%20company%20had,around%20100%20thousand%20employees%20globally.
Please note that all estimates are deliberately low - when multiple estimates are available, the smallest has been chosen for illustrative purposes

## Sheet: Telecom companies
Organisation	Estimate	Source (Accessed 8th Jan 2021)
AT & T	248000	https://en.wikipedia.org/wiki/AT%26T
Verizon	135000	https://www.verizon.com/about/sites/default/files/esg-report/2019/approach/ceo-message.html#:~:text=%E2%80%9CWith%20our%20new%20Verizon%202.0,impact%20in%20a%20sustainable%20way.%E2%80%9D
Nippon Telegraph	310000	https://www.ntt.com/en/about-us/company-profile/keyfacts.html
China Mobile	456239	https://www.statista.com/statistics/232705/number-of-employees-at-china-mobile/
Deutsche Telekom	213000	https://en.wikipedia.org/wiki/Deutsche_Telekom
Softbank group Corp	74952	https://en.wikipedia.org/wiki/SoftBank_Group
China Telecom	281215	https://www.statista.com/statistics/279956/number-of-employees-at-china-telecom/#:~:text=This%20statistic%20shows%20the%20number,Telecom%20employed%20approximately%20281%2C215%20people.
Telefonica SA	113819	https://www.macrotrends.net/stocks/charts/TEF/telefonica-sa/number-of-employees
Vodafone group	104000	https://finbox.com/OTCPK:VODP.F/explorer/employees
América Móvil & 189,448	189448	https://www.statista.com/statistics/711194/america-movil-employees/
Please note that all estimates are deliberately low - when multiple estimates are available, the smallest has been chosen for illustrative purposes
